# Supplementary material for: Genomic Divergence Characterization and Quantitative Proteomics Exploration of Type 4 Porcine Astrovirus
Source: Viruses. 2022 Jun 24;14(7):1383. doi: 10.3390/v14071383 (PMC9319226; doi:10.3390/v14071383)
Supplement: Supplementary file 1 [file viruses-14-01383-s001.zip]

Archive with 4 entries (4 files):
- Suplementary Table S3.xls
- Suplementary Table S4.xlsx
- Suplementary Table S5.xlsx
- Supplementary Data S1.pdf
