# Supplementary material for: Genomic Divergence Characterization and Quantitative Proteomics Exploration of Type 4 Porcine Astrovirus
Source: Viruses. 2022 Jun 24;14(7):1383. doi: 10.3390/v14071383 (PMC9319226; doi:10.3390/v14071383)
Supplement: Supplementary file 1 [file viruses-14-01383-s001.zip › Suplementary Table S3.xls]

## Sheet: ORF2毒株基因信息
Accession No	Strains	Gene	length	Species	Genetype	Country/region	Year
KF787112	PAstV-GX1	ORF2	2340	Porcine	PAstV-1	China/Guangxi	2013
GQ914773	Shanghai 2008	ORF2	2328	Porcine	PAstV-1	China/Shanghai	2008
AB037272	83-74	ORF2	1331	porcine	PAstV-1	Japan	1983
GU562296	PAstV-2/2007/HUN	ORF2	2556	Porcine	PAstV-2	Hungary	2007
HQ647383	JWH-1	ORF2	2313	Porcine	PAstV-2	China/Shanghai	2009
KY412124	GXBS5/2013	ORF2	2310	Porcine	PAstV-2	China/Guangxi	2013
MK460230	PoAstV2/CHN/WG-R2/2017	ORF2	2514	Porcine	PAstV-2	China/Hunan	2017
KP747573	Ast-LL-1	ORF2	2283	Porcine	PAstV-2	China/Beijing	2006
HM756261	swine/PoAstV16-2/Canada/2006	ORF2	2268	Porcine	PAstV-3	Canada	2006
JX556691	US-MO123	ORF2	2455	Porcine	PAstV-3	USA	2011
KY073229	NI-Brain/9-2016a/HUN	ORF2	2265	Porcine	PAstV-3	Hungary	2016
LC201598	PoAstV3/JPN/Bu7-9/2014	ORF2	2463	Porcine	PAstV-3	Japan	2014
ON391462	PAstV/SH/2022/CM1	ORF2	2478	Porcine	PAstV-4	China/Shanghai	2022
MK613068	PAstV/CH/HB-SJZ/2018	ORF2	2562	Porcine	PAstV-4	China/Hebei	2018
MW962975	YN01-2020	ORF2	2673	Porcine	PAstV-4	China/Yunnan	2020
MH425243	Tianjin 2018	ORF2	2550	Porcine	PAstV-4	China/Tianjin	2018
KX060809	CH/JXZS/2014	ORF2	2508	Porcine	PAstV-4	China/Jiangxi	2014
KX060808	JXJA	ORF2	2475	Porcine	PAstV-4	China/Jiangxi	2014
MK460231	PoAstV4/CHN/WG-R2/2017	ORF2	2466	Porcine	PAstV-4	China/Hunan	2017
JQ340310	wild boar/WBAstV-1/2011/HUN	ORF2	2538	Porcine	PAstV-4	Hungary	2011
JF713713	35/USA	ORF2	2478	Porcine	PAstV-4	USA	2011
JF713711	33/USA	ORF2	2208	Porcine	PAstV-5	USA	2010
MT642595	PAstV5-AH29-2014	ORF2	2340	Porcine	PAstV-5	China/Anhui	2014
OM480532	FJ-F4	ORF2	2208	Porcine	PAstV-5	China/Nanjing	2020
JX556693	AstV5-US-IA122	ORF2	2346	Porcine	PAstV-5	USA	2011
OM451104	AH-F1	ORF2	2340	Porcine	PAstV-5	China/Anhui	2020
KF417713	Hu/ITA/2007/PR326/MLB1	ORF2	2268	Human	HAstV-MLB	Italy	2007
HM450380	MLB1 HK05	ORF2	2271	Human	HAstV-MLB	China/HongKong	2005
AB000287	JAPAS 115	ORF2	2364	Human	HAstV-1	Japan	1992
AB000286	816/93	ORF2	2364	Human	HAstV-1	Japan	1993
AB000285	P437/91	ORF2	2364	Human	HAstV-1	Japan	1991
Z33883	astrovirus type 4	ORF2	2316	Human	HAstV-4	UK	1971
AB000291	S3	ORF2	2388	Human	HAstV-1	UK	1990
AB025812	O-33/87-25/Ehime1987	ORF2	2316	Human	HAstV-4	Japan	1987
AB025810	O-27/92-676/Ehime1992	ORF2	2316	Human	HAstV-4	Japan	1992
Z46658	Human astrovirus 6	ORF2	2337	Human	HAstV-6	UK	1989
AB037274	CHN198	ORF2	2352	Human	HAstV-5	China/Beijing	1996
NC043416	dogfaeces/Italy/2005	ORF2	2550	Dog		Italy	2005
JN193534	GI.E/Dog/ITA/2010/Zoid	ORF2	2298	Dog		Italy	2010
AY179509	Mink astrovirus	ORF2	2328	Mink	Mamastrovirus 10	Sweden	2002
GU985458	SMS-AstV	ORF2	2328	Mink	Mamastrovirus 10	Sweden	2010
