# Supplementary material for: Genomic Divergence Characterization and Quantitative Proteomics Exploration of Type 4 Porcine Astrovirus
Source: Viruses. 2022 Jun 24;14(7):1383. doi: 10.3390/v14071383 (PMC9319226; doi:10.3390/v14071383)
Supplement: Supplementary file 1 [file viruses-14-01383-s001.zip › Suplementary Table S4.xlsx]

## Sheet: Sheet1
Protein accession	Protein description	Gene name	A/D Ratio	A/D P value	Regulated Type	Virus 1	Virus 2	Virus 3	N1	N2	N3	Subcellular localization	KEGG KO No.	KEGG Gene	KEGG pathway	Biological Process	Cellular Component	Molecular Function	Pfam ID	Domain description	KOG category	KOG NO.	KOG description
A0A287AJY8	Ubiquitin-like modifier-activating enzyme ATG7 OS=Sus scrofa OX=9823 GN=ATG7 PE=1 SV=2	ATG7	1.392	0.00507828	Up		1.20406	1.20229	0.799966	0.921877	0.871804	peroxisome	K08337	ATG7; ubiquitin-like modifier-activating enzyme ATG7	map04136 Autophagy - other; map04140 Autophagy - animal; map04216 Ferroptosis	GO:0000045 autophagosome assembly; GO:0000302 response to reactive oxygen species; GO:0000422 autophagy of mitochondrion; GO:0000902 cell morphogenesis; GO:0000904 cell morphogenesis involved in differentiation; GO:0001101 response to acid chemical; GO:0001775 cell activation; GO:0001889 liver development; GO:0002252 immune effector process; GO:0002263 cell activation involved in immune response;…	GO:0000407 phagophore assembly site; GO:0005576 extracellular region; GO:0005622 intracellular; GO:0005623 cell; GO:0005737 cytoplasm; GO:0005829 cytosol; GO:0005856 cytoskeleton; GO:0005929 cilium; GO:0005930 axoneme; GO:0012505 endomembrane system; GO:0030141 secretory granule; GO:0030424 axon; GO:0031410 cytoplasmic vesicle; GO:0031974 membrane-enclosed lumen; GO:0031982 vesicle; GO:0031983 ve…	GO:0003824 catalytic activity; GO:0004839 ubiquitin activating enzyme activity; GO:0005488 binding; GO:0005515 protein binding; GO:0008134 transcription factor binding; GO:0008641 ubiquitin-like modifier activating enzyme activity; GO:0016740 transferase activity; GO:0016874 ligase activity; GO:0016877 ligase activity, forming carbon-sulfur bonds; GO:0019778 Atg12 activating enzyme activity; GO:0…	PF00899	ThiF family	H	KOG2337	Ubiquitin activating E1 enzyme-like protein
A0A287AEK3	Non-specific serine/threonine protein kinase OS=Sus scrofa OX=9823 GN=EIF2AK4 PE=4 SV=2	EIF2AK4	0.558	0.00834173	Down	0.907843	0.821542	0.716164	1.28384	1.40641	1.69246	nucleus	K16196	EIF2AK4; eukaryotic translation initiation factor 2-alpha kinase 4 [EC:2.7.11.1]	map04140 Autophagy - animal; map04141 Protein processing in endoplasmic reticulum; map05160 Hepatitis C; map05162 Measles; map05168 Herpes simplex virus 1 infection	GO:0000902 cell morphogenesis; GO:0001775 cell activation; GO:0001932 regulation of protein phosphorylation; GO:0002230 positive regulation of defense response to virus by host; GO:0002252 immune effector process; GO:0002263 cell activation involved in immune response; GO:0002285 lymphocyte activation involved in immune response; GO:0002286 T cell activation involved in immune response; GO:000236…	GO:0005622 intracellular; GO:0005623 cell; GO:0005737 cytoplasm; GO:0005829 cytosol; GO:0005840 ribosome; GO:0005844 polysome; GO:0022626 cytosolic ribosome; GO:0032991 protein-containing complex; GO:0043226 organelle; GO:0043228 non-membrane-bounded organelle; GO:0043229 intracellular organelle; GO:0043232 intracellular non-membrane-bounded organelle; GO:1990904 ribonucleoprotein complex;	GO:0000049 tRNA binding; GO:0003676 nucleic acid binding; GO:0003723 RNA binding; GO:0003824 catalytic activity; GO:0004672 protein kinase activity; GO:0004674 protein serine/threonine kinase activity; GO:0004694 eukaryotic translation initiation factor 2alpha kinase activity; GO:0005488 binding; GO:0005515 protein binding; GO:0016301 kinase activity; GO:0016740 transferase activity; GO:0016772 t…	PF05773; PF00069; PF13393; PF12745	RWD domain; Protein kinase domain; Histidyl-tRNA synthetase; Anticodon binding domain of tRNAs	T	KOG1035	eIF-2alpha kinase GCN2
A0A287AP08	Myeloid cell nuclear differentiation antigen OS=Sus scrofa OX=9823 GN=MNDA PE=2 SV=1	MNDA	1.375	0.0265643	Up	1.29215	1.1478	1.09143	0.945663	0.713697	0.909256	nucleus	K20914	IFI16; gamma-interferon-inducible protein 16	map04621 NOD-like receptor signaling pathway	GO:0000122 negative regulation of transcription by RNA polymerase II; GO:0001558 regulation of cell growth; GO:0001775 cell activation; GO:0001817 regulation of cytokine production; GO:0001819 positive regulation of cytokine production; GO:0002218 activation of innate immune response; GO:0002252 immune effector process; GO:0002253 activation of immune response; GO:0002263 cell activation involved…	GO:0000323 lytic vacuole; GO:0005576 extracellular region; GO:0005622 intracellular; GO:0005623 cell; GO:0005634 nucleus; GO:0005654 nucleoplasm; GO:0005730 nucleolus; GO:0005737 cytoplasm; GO:0005764 lysosome; GO:0005766 primary lysosome; GO:0005773 vacuole; GO:0005775 vacuolar lumen; GO:0005829 cytosol; GO:0012505 endomembrane system; GO:0016234 inclusion body; GO:0016604 nuclear body; GO:00166…	GO:0000976 transcription regulatory region sequence-specific DNA binding; GO:0000977 RNA polymerase II transcription regulatory region sequence-specific DNA binding; GO:0000978 RNA polymerase II cis-regulatory region sequence-specific DNA binding; GO:0000981 DNA-binding transcription factor activity, RNA polymerase II-specific; GO:0000987 cis-regulatory region sequence-specific DNA binding; GO:00…	PF02758	PAAD/DAPIN/Pyrin domain
A0A287BQG4	NACHT domain-containing protein OS=Sus scrofa OX=9823 GN=NLRX1 PE=1 SV=1	NLRX1	1.586	0.0381664	Up	1.2624	0.902889	1.12967	0.731635	0.580615	0.824416	mitochondria	K12653	NLRX1; NLR family member X1	map04621 NOD-like receptor signaling pathway; map04622 RIG-I-like receptor signaling pathway; map05164 Influenza A	GO:0001817 regulation of cytokine production; GO:0001818 negative regulation of cytokine production; GO:0002682 regulation of immune system process; GO:0002683 negative regulation of immune system process; GO:0002697 regulation of immune effector process; GO:0002698 negative regulation of immune effector process; GO:0002831 regulation of response to biotic stimulus; GO:0002832 negative regulation…	GO:0005622 intracellular; GO:0005623 cell; GO:0005737 cytoplasm; GO:0005739 mitochondrion; GO:0005740 mitochondrial envelope; GO:0005741 mitochondrial outer membrane; GO:0005886 plasma membrane; GO:0016020 membrane; GO:0019867 outer membrane; GO:0030054 cell junction; GO:0031090 organelle membrane; GO:0031966 mitochondrial membrane; GO:0031967 organelle envelope; GO:0031968 organelle outer membra…		PF05729	NACHT domain	S	KOG4308	LRR-containing protein
A0A5G2R9Q7	LSM14A mRNA processing body assembly factor OS=Sus scrofa OX=9823 GN=LSM14A PE=3 SV=1	LSM14A	1.488	0.0304293	Up	1.16403	1.27705	1.0935	0.906236	0.886821	0.582354	nucleus	K18749	LSM14, RAP55, SCD6; protein LSM14		GO:0001817 regulation of cytokine production; GO:0001819 positive regulation of cytokine production; GO:0001959 regulation of cytokine-mediated signaling pathway; GO:0001961 positive regulation of cytokine-mediated signaling pathway; GO:0002218 activation of innate immune response; GO:0002221 pattern recognition receptor signaling pathway; GO:0002252 immune effector process; GO:0002253 activation…	GO:0000932 P-body; GO:0005622 intracellular; GO:0005623 cell; GO:0005737 cytoplasm; GO:0005829 cytosol; GO:0010494 cytoplasmic stress granule; GO:0032991 protein-containing complex; GO:0035770 ribonucleoprotein granule; GO:0036464 cytoplasmic ribonucleoprotein granule; GO:0043226 organelle; GO:0043228 non-membrane-bounded organelle; GO:0043229 intracellular organelle; GO:0043232 intracellular non…	GO:0003676 nucleic acid binding; GO:0003677 DNA binding; GO:0003690 double-stranded DNA binding; GO:0003723 RNA binding; GO:0003725 double-stranded RNA binding; GO:0003727 single-stranded RNA binding; GO:0005488 binding; GO:0097159 organic cyclic compound binding; GO:1901363 heterocyclic compound binding;	PF12701; PF09532	Scd6-like Sm domain; FDF domain	U	KOG1073	Uncharacterized mRNA-associated protein RAP55
F1S3I0	Repressor of yield of DENV protein isoform 1 OS=Sus scrofa OX=9823 GN=SHFL PE=1 SV=1	SHFL	0.714	0.0104453	Down	0.822702	0.923867	0.753657	1.1391	1.0897	1.27098	nucleus				GO:0002252 immune effector process; GO:0002376 immune system process; GO:0006950 response to stress; GO:0006952 defense response; GO:0006955 immune response; GO:0009605 response to external stimulus; GO:0009607 response to biotic stimulus; GO:0009615 response to virus; GO:0010033 response to organic substance; GO:0034097 response to cytokine; GO:0034340 response to type I interferon; GO:0034341 r…	GO:0005622 intracellular; GO:0005623 cell; GO:0005634 nucleus; GO:0005654 nucleoplasm; GO:0005737 cytoplasm; GO:0005829 cytosol; GO:0031974 membrane-enclosed lumen; GO:0031981 nuclear lumen; GO:0043226 organelle; GO:0043227 membrane-bounded organelle; GO:0043229 intracellular organelle; GO:0043231 intracellular membrane-bounded organelle; GO:0043233 organelle lumen; GO:0070013 intracellular organ…	GO:0003676 nucleic acid binding; GO:0003723 RNA binding; GO:0005488 binding; GO:0097159 organic cyclic compound binding; GO:1901363 heterocyclic compound binding;
F6PW48	Interferon regulatory factor 7 OS=Sus scrofa OX=9823 GN=IRF7 PE=4 SV=2	IRF7	1.451	0.00579301	Up	1.30489	1.13393	1.11295	0.772923	0.877348	0.797961	extracellular	K09447	IRF7; interferon regulatory factor 7	map04620 Toll-like receptor signaling pathway; map04621 NOD-like receptor signaling pathway; map04622 RIG-I-like receptor signaling pathway; map04623 Cytosolic DNA-sensing pathway; map05160 Hepatitis C; map05161 Hepatitis B; map05162 Measles; map05164 Influenza A; map05167 Kaposi sarcoma-associated herpesvirus infection; map05168 Herpes simplex virus 1 infection; map05169 Epstein-Barr virus infec…	GO:0000122 negative regulation of transcription by RNA polymerase II; GO:0001816 cytokine production; GO:0001817 regulation of cytokine production; GO:0001819 positive regulation of cytokine production; GO:0001959 regulation of cytokine-mediated signaling pathway; GO:0001961 positive regulation of cytokine-mediated signaling pathway; GO:0002218 activation of innate immune response; GO:0002221 pat…	GO:0005622 intracellular; GO:0005623 cell; GO:0005634 nucleus; GO:0005654 nucleoplasm; GO:0005737 cytoplasm; GO:0005768 endosome; GO:0005829 cytosol; GO:0010008 endosome membrane; GO:0012505 endomembrane system; GO:0016020 membrane; GO:0031090 organelle membrane; GO:0031410 cytoplasmic vesicle; GO:0031974 membrane-enclosed lumen; GO:0031981 nuclear lumen; GO:0031982 vesicle; GO:0043226 organelle;…	GO:0000976 transcription regulatory region sequence-specific DNA binding; GO:0000977 RNA polymerase II transcription regulatory region sequence-specific DNA binding; GO:0000978 RNA polymerase II cis-regulatory region sequence-specific DNA binding; GO:0000979 RNA polymerase II core promoter sequence-specific DNA binding; GO:0000981 DNA-binding transcription factor activity, RNA polymerase II-speci…	PF00605	Interferon regulatory factor transcription factor
Q5S1S3	C-X-C motif chemokine OS=Sus scrofa OX=9823 GN=CXCL10 PE=2 SV=1	CXCL10	1.365	0.02656	Up	1.15816	1.13772		0.804115	0.764255	0.954579	extracellular	K12671	CXCL10, IP10; C-X-C motif chemokine 10	map04060 Cytokine-cytokine receptor interaction; map04061 Viral protein interaction with cytokine and cytokine receptor; map04062 Chemokine signaling pathway; map04620 Toll-like receptor signaling pathway; map04622 RIG-I-like receptor signaling pathway; map04623 Cytosolic DNA-sensing pathway; map04657 IL-17 signaling pathway; map04668 TNF signaling pathway; map05160 Hepatitis C; map05164 Influenz…	GO:0001775 cell activation; GO:0001906 cell killing; GO:0001932 regulation of protein phosphorylation; GO:0002237 response to molecule of bacterial origin; GO:0002252 immune effector process; GO:0002376 immune system process; GO:0002682 regulation of immune system process; GO:0002684 positive regulation of immune system process; GO:0002685 regulation of leukocyte migration; GO:0002687 positive re…	GO:0005576 extracellular region; GO:0005615 extracellular space; GO:0005623 cell; GO:0005886 plasma membrane; GO:0009897 external side of plasma membrane; GO:0009986 cell surface; GO:0016020 membrane; GO:0071944 cell periphery; GO:0098552 side of membrane;	GO:0001664 G protein-coupled receptor binding; GO:0005102 signaling receptor binding; GO:0005125 cytokine activity; GO:0005126 cytokine receptor binding; GO:0005488 binding; GO:0005515 protein binding; GO:0005539 glycosaminoglycan binding; GO:0008009 chemokine activity; GO:0008201 heparin binding; GO:0008603 cAMP-dependent protein kinase regulator activity; GO:0019207 kinase regulator activity; G…	PF00048	Small cytokines (intecrine/chemokine), interleukin-8 like
