# Supplementary material for: Genomic Divergence Characterization and Quantitative Proteomics Exploration of Type 4 Porcine Astrovirus
Source: Viruses. 2022 Jun 24;14(7):1383. doi: 10.3390/v14071383 (PMC9319226; doi:10.3390/v14071383)
Supplement: Supplementary file 1 [file viruses-14-01383-s001.zip › Suplementary Table S5.xlsx]

## Sheet: Sheet1
Protein accession	Protein description	Gene name	A/D Ratio	A/D P value	Regulated Type	Virus 1	Virus 2	Virus 3	N1	N2	N3	Subcellular localization	KEGG KO No.	KEGG Gene	KEGG pathway	Biological Process	Cellular Component	Molecular Function	Pfam ID	Domain description	KOG category	KOG NO.	KOG description
A0A287AJY8	Ubiquitin-like modifier-activating enzyme ATG7 OS=Sus scrofa OX=9823 GN=ATG7 PE=1 SV=2	ATG7	1.392	0.00507828	Up		1.20406	1.20229	0.799966	0.921877	0.871804	peroxisome	K08337	ATG7; ubiquitin-like modifier-activating enzyme ATG7	map04136 Autophagy - other; map04140 Autophagy - animal; map04216 Ferroptosis	GO:0000045 autophagosome assembly; GO:0000302 response to reactive oxygen species; GO:0000422 autophagy of mitochondrion; GO:0000902 cell morphogenesis; GO:0000904 cell morphogenesis involved in differentiation; GO:0001101 response to acid chemical; GO:0001775 cell activation; GO:0001889 liver development; GO:0002252 immune effector process; GO:0002263 cell activation involved in immune response;…	GO:0000407 phagophore assembly site; GO:0005576 extracellular region; GO:0005622 intracellular; GO:0005623 cell; GO:0005737 cytoplasm; GO:0005829 cytosol; GO:0005856 cytoskeleton; GO:0005929 cilium; GO:0005930 axoneme; GO:0012505 endomembrane system; GO:0030141 secretory granule; GO:0030424 axon; GO:0031410 cytoplasmic vesicle; GO:0031974 membrane-enclosed lumen; GO:0031982 vesicle; GO:0031983 ve…	GO:0003824 catalytic activity; GO:0004839 ubiquitin activating enzyme activity; GO:0005488 binding; GO:0005515 protein binding; GO:0008134 transcription factor binding; GO:0008641 ubiquitin-like modifier activating enzyme activity; GO:0016740 transferase activity; GO:0016874 ligase activity; GO:0016877 ligase activity, forming carbon-sulfur bonds; GO:0019778 Atg12 activating enzyme activity; GO:0…	PF00899	ThiF family	H	KOG2337	Ubiquitin activating E1 enzyme-like protein
A0A287AEK3	Non-specific serine/threonine protein kinase OS=Sus scrofa OX=9823 GN=EIF2AK4 PE=4 SV=2	EIF2AK4	0.558	0.00834173	Down	0.907843	0.821542	0.716164	1.28384	1.40641	1.69246	nucleus	K16196	EIF2AK4; eukaryotic translation initiation factor 2-alpha kinase 4 [EC:2.7.11.1]	map04140 Autophagy - animal; map04141 Protein processing in endoplasmic reticulum; map05160 Hepatitis C; map05162 Measles; map05168 Herpes simplex virus 1 infection	GO:0000902 cell morphogenesis; GO:0001775 cell activation; GO:0001932 regulation of protein phosphorylation; GO:0002230 positive regulation of defense response to virus by host; GO:0002252 immune effector process; GO:0002263 cell activation involved in immune response; GO:0002285 lymphocyte activation involved in immune response; GO:0002286 T cell activation involved in immune response; GO:000236…	GO:0005622 intracellular; GO:0005623 cell; GO:0005737 cytoplasm; GO:0005829 cytosol; GO:0005840 ribosome; GO:0005844 polysome; GO:0022626 cytosolic ribosome; GO:0032991 protein-containing complex; GO:0043226 organelle; GO:0043228 non-membrane-bounded organelle; GO:0043229 intracellular organelle; GO:0043232 intracellular non-membrane-bounded organelle; GO:1990904 ribonucleoprotein complex;	GO:0000049 tRNA binding; GO:0003676 nucleic acid binding; GO:0003723 RNA binding; GO:0003824 catalytic activity; GO:0004672 protein kinase activity; GO:0004674 protein serine/threonine kinase activity; GO:0004694 eukaryotic translation initiation factor 2alpha kinase activity; GO:0005488 binding; GO:0005515 protein binding; GO:0016301 kinase activity; GO:0016740 transferase activity; GO:0016772 t…	PF05773; PF00069; PF13393; PF12745	RWD domain; Protein kinase domain; Histidyl-tRNA synthetase; Anticodon binding domain of tRNAs	T	KOG1035	eIF-2alpha kinase GCN2
F1S1T6	Exosome complex component RRP45 OS=Sus scrofa OX=9823 GN=EXOSC9 PE=3 SV=4	EXOSC9	1.247	0.0159	Up	1.03975	1.14369	1.14594	0.972664	0.835436	0.862514	cytoplasm	K03678	RRP45, EXOSC9; exosome complex component RRP45	map03018 RNA degradation	GO:0000288 nuclear-transcribed mRNA catabolic process, deadenylation-dependent decay; GO:0000291 nuclear-transcribed mRNA catabolic process, exonucleolytic; GO:0000459 exonucleolytic trimming involved in rRNA processing; GO:0000460 maturation of 5.8S rRNA; GO:0000466 maturation of 5.8S rRNA from tricistronic rRNA transcript (SSU-rRNA, 5.8S rRNA, LSU-rRNA); GO:0000467 exonucleolytic trimming to ge…	GO:0000176 nuclear exosome (RNase complex); GO:0000177 cytoplasmic exosome (RNase complex); GO:0000178 exosome (RNase complex); GO:0000228 nuclear chromosome; GO:0005622 intracellular; GO:0005623 cell; GO:0005634 nucleus; GO:0005654 nucleoplasm; GO:0005694 chromosome; GO:0005730 nucleolus; GO:0005737 cytoplasm; GO:0005829 cytosol; GO:0031974 membrane-enclosed lumen; GO:0031981 nuclear lumen; GO:0…	GO:0000175 3'-5'-exoribonuclease activity; GO:0001085 RNA polymerase II transcription factor binding; GO:0001102 RNA polymerase II activating transcription factor binding; GO:0003676 nucleic acid binding; GO:0003723 RNA binding; GO:0003824 catalytic activity; GO:0004518 nuclease activity; GO:0004527 exonuclease activity; GO:0004532 exoribonuclease activity; GO:0004540 ribonuclease activity; GO:00…	PF01138; PF03725	3' exoribonuclease family, domain 1; 3' exoribonuclease family, domain 2	J	KOG1614	Exosomal 3'-5' exoribonuclease complex, subunit Rrp45
A0A287APT7	Autophagy-related protein 9 OS=Sus scrofa OX=9823 GN=ATG9A PE=3 SV=2	ATG9A	0.020738	0.488387	Down	0.428387	0.373501	0.463513	1.10618	1.29193		plasma membrane	K17907	ATG9; autophagy-related protein 9	map04136 Autophagy - other; map04137 Mitophagy - animal; map04140 Autophagy - animal	GO:0000045 autophagosome assembly; GO:0000422 autophagy of mitochondrion; GO:0001817 regulation of cytokine production; GO:0001818 negative regulation of cytokine production; GO:0002376 immune system process; GO:0006914 autophagy; GO:0006950 response to stress; GO:0006952 defense response; GO:0006955 immune response; GO:0006996 organelle organization; GO:0007005 mitochondrion organization; GO:000…	GO:0000139 Golgi membrane; GO:0000407 phagophore assembly site; GO:0000421 autophagosome membrane; GO:0005622 intracellular; GO:0005623 cell; GO:0005737 cytoplasm; GO:0005768 endosome; GO:0005770 late endosome; GO:0005773 vacuole; GO:0005774 vacuolar membrane; GO:0005776 autophagosome; GO:0005783 endoplasmic reticulum; GO:0005789 endoplasmic reticulum membrane; GO:0005794 Golgi apparatus; GO:0005…				U	KOG2173	Integral membrane protein
A0A287A8Z2	LRR binding FLII interacting protein 2 OS=Sus scrofa OX=9823 GN=LRRFIP2 PE=3 SV=2	LRRFIP2	1.377	0.025304	Up	1.29266	1.06133	1.35324	0.934666	0.819655	0.938454	nucleus				GO:0001817 regulation of cytokine production; GO:0001819 positive regulation of cytokine production; GO:0002218 activation of innate immune response; GO:0002221 pattern recognition receptor signaling pathway; GO:0002224 toll-like receptor signaling pathway; GO:0002253 activation of immune response; GO:0002376 immune system process; GO:0002682 regulation of immune system process; GO:0002684 positi…		GO:0000981 DNA-binding transcription factor activity, RNA polymerase II-specific; GO:0003700 DNA-binding transcription factor activity; GO:0005488 binding; GO:0005515 protein binding; GO:0019904 protein domain specific binding; GO:0030275 LRR domain binding; GO:0140110 transcription regulator activity;			S	KOG2010	Double stranded RNA binding protein
F1RF09	MutS homolog 3 OS=Sus scrofa OX=9823 GN=MSH3 PE=1 SV=3	MSH3	1.386	0.00724576	Up	1.13513	1.26547	1.30976	0.812333	0.902132	0.962739	nucleus	K08736	MSH3; DNA mismatch repair protein MSH3	map01524 Platinum drug resistance; map03430 Mismatch repair; map05200 Pathways in cancer; map05210 Colorectal cancer	GO:0000018 regulation of DNA recombination; GO:0002200 somatic diversification of immune receptors; GO:0002376 immune system process; GO:0002377 immunoglobulin production; GO:0002440 production of molecular mediator of immune response; GO:0002520 immune system development; GO:0002562 somatic diversification of immune receptors via germline recombination within a single locus; GO:0006139 nucleobas…	GO:0005622 intracellular; GO:0005623 cell; GO:0005634 nucleus; GO:0005654 nucleoplasm; GO:0031974 membrane-enclosed lumen; GO:0031981 nuclear lumen; GO:0032300 mismatch repair complex; GO:0032302 MutSbeta complex; GO:0032991 protein-containing complex; GO:0043226 organelle; GO:0043227 membrane-bounded organelle; GO:0043229 intracellular organelle; GO:0043231 intracellular membrane-bounded organel…	GO:0000217 DNA secondary structure binding; GO:0000403 Y-form DNA binding; GO:0000404 heteroduplex DNA loop binding; GO:0000406 double-strand/single-strand DNA junction binding; GO:0003676 nucleic acid binding; GO:0003677 DNA binding; GO:0003684 damaged DNA binding; GO:0003690 double-stranded DNA binding; GO:0003824 catalytic activity; GO:0005488 binding; GO:0005515 protein binding; GO:0008094 DN…	PF01624; PF05188; PF05192; PF00488	MutS domain I; MutS domain II; MutS domain III; MutS domain V	L	KOG0218	Mismatch repair MSH3
F1SEH5	Pleckstrin homology domain containing A1 OS=Sus scrofa OX=9823 GN=PLEKHA1 PE=4 SV=4	PLEKHA1	0.752	0.00235713	Down	0.878983	0.801624	0.903625	1.12102	1.20983	1.12442	extracellular	K23796			GO:0000003 reproduction; GO:0000302 response to reactive oxygen species; GO:0001501 skeletal system development; GO:0001553 luteinization; GO:0002253 activation of immune response; GO:0002376 immune system process; GO:0002429 immune response-activating cell surface receptor signaling pathway; GO:0002682 regulation of immune system process; GO:0002684 positive regulation of immune system process; …	GO:0001726 ruffle; GO:0005622 intracellular; GO:0005623 cell; GO:0005634 nucleus; GO:0005654 nucleoplasm; GO:0005737 cytoplasm; GO:0005829 cytosol; GO:0005886 plasma membrane; GO:0016020 membrane; GO:0031252 cell leading edge; GO:0031253 cell projection membrane; GO:0031256 leading edge membrane; GO:0031974 membrane-enclosed lumen; GO:0031981 nuclear lumen; GO:0032587 ruffle membrane; GO:0042995 …	GO:0005488 binding; GO:0005515 protein binding; GO:0005543 phospholipid binding; GO:0008289 lipid binding; GO:0019904 protein domain specific binding; GO:0030165 PDZ domain binding; GO:0035091 phosphatidylinositol binding; GO:0043167 ion binding; GO:0043168 anion binding; GO:0043325 phosphatidylinositol-3,4-bisphosphate binding; GO:1901981 phosphatidylinositol phosphate binding; GO:1902936 phosph…	PF00169	PH domain
Q7M329	Ribonuclease T2 OS=Sus scrofa OX=9823 GN=RNASET2 PE=1 SV=1	RNASET2	1.42	0.00842696	Up	1.15572	1.18125	1.00273	0.722813	0.77179	0.856861	cytoplasm	K01166	RNASET2; ribonuclease T2 [EC:4.6.1.19]		GO:0001775 cell activation; GO:0002252 immune effector process; GO:0002263 cell activation involved in immune response; GO:0002274 myeloid leukocyte activation; GO:0002275 myeloid cell activation involved in immune response; GO:0002283 neutrophil activation involved in immune response; GO:0002366 leukocyte activation involved in immune response; GO:0002376 immune system process; GO:0002443 leukoc…	GO:0000323 lytic vacuole; GO:0005576 extracellular region; GO:0005615 extracellular space; GO:0005622 intracellular; GO:0005623 cell; GO:0005737 cytoplasm; GO:0005764 lysosome; GO:0005766 primary lysosome; GO:0005773 vacuole; GO:0005775 vacuolar lumen; GO:0005783 endoplasmic reticulum; GO:0005788 endoplasmic reticulum lumen; GO:0012505 endomembrane system; GO:0030141 secretory granule; GO:0031410…	GO:0003824 catalytic activity; GO:0004518 nuclease activity; GO:0004540 ribonuclease activity; GO:0016787 hydrolase activity; GO:0016788 hydrolase activity, acting on ester bonds; GO:0140098 catalytic activity, acting on RNA;	PF00445	Ribonuclease T2 family	A	KOG1642	Ribonuclease, T2 family
A0A287AP08	Myeloid cell nuclear differentiation antigen OS=Sus scrofa OX=9823 GN=MNDA PE=2 SV=1	MNDA	1.336	0.063363	Up	1.29215	1.1478	1.09143	0.945663	0.713697	0.909256	nucleus	K20914	IFI16; gamma-interferon-inducible protein 16	map04621 NOD-like receptor signaling pathway	GO:0000122 negative regulation of transcription by RNA polymerase II; GO:0001558 regulation of cell growth; GO:0001775 cell activation; GO:0001817 regulation of cytokine production; GO:0001819 positive regulation of cytokine production; GO:0002218 activation of innate immune response; GO:0002252 immune effector process; GO:0002253 activation of immune response; GO:0002263 cell activation involved…	GO:0000323 lytic vacuole; GO:0005576 extracellular region; GO:0005622 intracellular; GO:0005623 cell; GO:0005634 nucleus; GO:0005654 nucleoplasm; GO:0005730 nucleolus; GO:0005737 cytoplasm; GO:0005764 lysosome; GO:0005766 primary lysosome; GO:0005773 vacuole; GO:0005775 vacuolar lumen; GO:0005829 cytosol; GO:0012505 endomembrane system; GO:0016234 inclusion body; GO:0016604 nuclear body; GO:00166…	GO:0000976 transcription regulatory region sequence-specific DNA binding; GO:0000977 RNA polymerase II transcription regulatory region sequence-specific DNA binding; GO:0000978 RNA polymerase II cis-regulatory region sequence-specific DNA binding; GO:0000981 DNA-binding transcription factor activity, RNA polymerase II-specific; GO:0000987 cis-regulatory region sequence-specific DNA binding; GO:00…	PF02758	PAAD/DAPIN/Pyrin domain
A0A287AT56	Solute carrier family 39 member 10 OS=Sus scrofa OX=9823 GN=SLC39A10 PE=4 SV=1	SLC39A10	0.742	0.0050755	Down		0.872827	0.910278	1.25623	1.15025	1.20041	plasma membrane	K14716	SLC39A10, ZIP10; solute carrier family 39 (zinc transporter), member 10		GO:0000041 transition metal ion transport; GO:0002682 regulation of immune system process; GO:0002684 positive regulation of immune system process; GO:0002694 regulation of leukocyte activation; GO:0002696 positive regulation of leukocyte activation; GO:0002902 regulation of B cell apoptotic process; GO:0002903 negative regulation of B cell apoptotic process; GO:0006810 transport; GO:0006811 ion …	GO:0005623 cell; GO:0005886 plasma membrane; GO:0005887 integral component of plasma membrane; GO:0016020 membrane; GO:0016021 integral component of membrane; GO:0031224 intrinsic component of membrane; GO:0031226 intrinsic component of plasma membrane; GO:0071944 cell periphery;	GO:0005215 transporter activity; GO:0005385 zinc ion transmembrane transporter activity; GO:0008324 cation transmembrane transporter activity; GO:0015075 ion transmembrane transporter activity; GO:0015318 inorganic molecular entity transmembrane transporter activity; GO:0022857 transmembrane transporter activity; GO:0022890 inorganic cation transmembrane transporter activity; GO:0046873 metal ion…			P	KOG2693	Putative zinc transporter
A0A5G2RKQ7	Nitric oxide synthase OS=Sus scrofa OX=9823 GN=NOS2 PE=3 SV=1	NOS2	1.301	0.0483192	Up	1.16305	1.17515	1.05398	1.01728	0.723931	0.866595	nucleus	K13241	NOS2; nitric-oxide synthase, inducible [EC:1.14.13.39]	map00220 Arginine biosynthesis; map00330 Arginine and proline metabolism; map01100 Metabolic pathways; map04020 Calcium signaling pathway; map04066 HIF-1 signaling pathway; map04146 Peroxisome; map04371 Apelin signaling pathway; map04926 Relaxin signaling pathway; map05132 Salmonella infection; map05133 Pertussis; map05140 Leishmaniasis; map05142 Chagas disease (American trypanosomiasis); map0514…	GO:0001505 regulation of neurotransmitter levels; GO:0001666 response to hypoxia; GO:0001816 cytokine production; GO:0001817 regulation of cytokine production; GO:0001932 regulation of protein phosphorylation; GO:0001935 endothelial cell proliferation; GO:0001974 blood vessel remodeling; GO:0002237 response to molecule of bacterial origin; GO:0002376 immune system process; GO:0002790 peptide secr…	GO:0005576 extracellular region; GO:0005615 extracellular space; GO:0005622 intracellular; GO:0005623 cell; GO:0005634 nucleus; GO:0005737 cytoplasm; GO:0005777 peroxisome; GO:0005829 cytosol; GO:0005856 cytoskeleton; GO:0005938 cell cortex; GO:0012506 vesicle membrane; GO:0016020 membrane; GO:0030863 cortical cytoskeleton; GO:0031090 organelle membrane; GO:0031982 vesicle; GO:0042579 microbody; …	GO:0000166 nucleotide binding; GO:0003779 actin binding; GO:0003824 catalytic activity; GO:0003958 NADPH-hemoprotein reductase activity; GO:0004497 monooxygenase activity; GO:0004517 nitric-oxide synthase activity; GO:0005102 signaling receptor binding; GO:0005488 binding; GO:0005515 protein binding; GO:0005516 calmodulin binding; GO:0008013 beta-catenin binding; GO:0008092 cytoskeletal protein b…	PF02898; PF00258; PF00667; PF00175	Nitric oxide synthase, oxygenase domain; Flavodoxin; FAD binding domain; Oxidoreductase NAD-binding domain	C	KOG1158	NADP/FAD dependent oxidoreductase
A0A287B576	Uracil-DNA glycosylase OS=Sus scrofa OX=9823 GN=UNG PE=3 SV=1	UNG	1.325	0.0093414	Up	1.09086	1.08709	1.21153	0.785673		0.822048	mitochondria	K03648	UNG, UDG; uracil-DNA glycosylase [EC:3.2.2.27]	map03410 Base excision repair; map05340 Primary immunodeficiency	GO:0000018 regulation of DNA recombination; GO:0002200 somatic diversification of immune receptors; GO:0002376 immune system process; GO:0002377 immunoglobulin production; GO:0002440 production of molecular mediator of immune response; GO:0002520 immune system development; GO:0002562 somatic diversification of immune receptors via germline recombination within a single locus; GO:0002566 somatic d…	GO:0005622 intracellular; GO:0005623 cell; GO:0005634 nucleus; GO:0005654 nucleoplasm; GO:0005737 cytoplasm; GO:0005739 mitochondrion; GO:0031974 membrane-enclosed lumen; GO:0031981 nuclear lumen; GO:0043226 organelle; GO:0043227 membrane-bounded organelle; GO:0043229 intracellular organelle; GO:0043231 intracellular membrane-bounded organelle; GO:0043233 organelle lumen; GO:0070013 intracellular…	GO:0003676 nucleic acid binding; GO:0003677 DNA binding; GO:0003684 damaged DNA binding; GO:0003824 catalytic activity; GO:0004844 uracil DNA N-glycosylase activity; GO:0005488 binding; GO:0016787 hydrolase activity; GO:0016798 hydrolase activity, acting on glycosyl bonds; GO:0016799 hydrolase activity, hydrolyzing N-glycosyl compounds; GO:0019104 DNA N-glycosylase activity; GO:0043021 ribonucleo…	PF03167	Uracil DNA glycosylase superfamily	L	KOG2994	Uracil DNA glycosylase
A0A287B5Z6	Mediator of RNA polymerase II transcription subunit 1 OS=Sus scrofa OX=9823 GN=MED1 PE=3 SV=2	MED1	1.461	0.0105715	Up	1.12971	1.07956	1.22391	0.741189	0.82563		cytoplasm	K15144	MED1; mediator of RNA polymerase II transcription subunit 1	map01522 Endocrine resistance; map04919 Thyroid hormone signaling pathway	GO:0000003 reproduction; GO:0000122 negative regulation of transcription by RNA polymerase II; GO:0000165 MAPK cascade; GO:0000902 cell morphogenesis; GO:0001501 skeletal system development; GO:0001525 angiogenesis; GO:0001568 blood vessel development; GO:0001654 eye development; GO:0001701 in utero embryonic development; GO:0001763 morphogenesis of a branching structure; GO:0001889 liver develop…	GO:0000151 ubiquitin ligase complex; GO:0000785 chromatin; GO:0005622 intracellular; GO:0005623 cell; GO:0005634 nucleus; GO:0005654 nucleoplasm; GO:0005694 chromosome; GO:0005730 nucleolus; GO:0016592 mediator complex; GO:0031974 membrane-enclosed lumen; GO:0031981 nuclear lumen; GO:0032991 protein-containing complex; GO:0032993 protein-DNA complex; GO:0043226 organelle; GO:0043227 membrane-boun…	GO:0000976 transcription regulatory region sequence-specific DNA binding; GO:0000977 RNA polymerase II transcription regulatory region sequence-specific DNA binding; GO:0000978 RNA polymerase II cis-regulatory region sequence-specific DNA binding; GO:0000979 RNA polymerase II core promoter sequence-specific DNA binding; GO:0000981 DNA-binding transcription factor activity, RNA polymerase II-speci…	PF10744	Mediator of RNA polymerase II transcription subunit 1
F2Z5F6	Protein yippee-like OS=Sus scrofa OX=9823 GN=YPEL5 PE=3 SV=3	YPEL5	0.649	0.00730866	Down	0.638235	0.729185	0.882514	1.22802	1.13375	1.10396	cytoplasm	K23339	YPEL5; protein yippee-like 5		GO:0001775 cell activation; GO:0002252 immune effector process; GO:0002263 cell activation involved in immune response; GO:0002274 myeloid leukocyte activation; GO:0002275 myeloid cell activation involved in immune response; GO:0002283 neutrophil activation involved in immune response; GO:0002366 leukocyte activation involved in immune response; GO:0002376 immune system process; GO:0002443 leukoc…	GO:0005576 extracellular region; GO:0005622 intracellular; GO:0005623 cell; GO:0005737 cytoplasm; GO:0012505 endomembrane system; GO:0030141 secretory granule; GO:0031410 cytoplasmic vesicle; GO:0031974 membrane-enclosed lumen; GO:0031982 vesicle; GO:0043226 organelle; GO:0043227 membrane-bounded organelle; GO:0043229 intracellular organelle; GO:0043233 organelle lumen; GO:0070013 intracellular o…		PF03226	Yippee putative zinc-binding protein	U	KOG3399	Predicted Yippee-type zinc-binding protein
A0A5G2QH64	Urokinase plasminogen activator surface receptor OS=Sus scrofa OX=9823 GN=PLAUR PE=4 SV=1	PLAUR	1.33	0.00450772	Up	1.48614	1.25026	1.15016	0.688782	0.671733	0.752933	extracellular	K03985	PLAUR, CD87; plasminogen activator, urokinase receptor	map04610 Complement and coagulation cascades; map05205 Proteoglycans in cancer	GO:0000003 reproduction; GO:0001655 urogenital system development; GO:0001775 cell activation; GO:0001932 regulation of protein phosphorylation; GO:0001934 positive regulation of protein phosphorylation; GO:0002252 immune effector process; GO:0002263 cell activation involved in immune response; GO:0002274 myeloid leukocyte activation; GO:0002275 myeloid cell activation involved in immune response…	GO:0005622 intracellular; GO:0005623 cell; GO:0005737 cytoplasm; GO:0005783 endoplasmic reticulum; GO:0005788 endoplasmic reticulum lumen; GO:0005789 endoplasmic reticulum membrane; GO:0005886 plasma membrane; GO:0005887 integral component of plasma membrane; GO:0009986 cell surface; GO:0012505 endomembrane system; GO:0012506 vesicle membrane; GO:0016020 membrane; GO:0016021 integral component of…	GO:0005102 signaling receptor binding; GO:0005488 binding; GO:0005515 protein binding; GO:0019899 enzyme binding; GO:0019904 protein domain specific binding; GO:0030377 urokinase plasminogen activator receptor activity; GO:0035375 zymogen binding; GO:0038023 signaling receptor activity; GO:0060089 molecular transducer activity;	PF00021	u-PAR/Ly-6 domain
A0A287BDN3	Adenosine deaminase OS=Sus scrofa OX=9823 GN=ADA2 PE=3 SV=2	ADA2	1.224	0.0228358	Up	1.01163	1.11262	1.17739	0.902849	0.848826	0.946684	extracellular	K19572	CECR1, ADA2; adenosine deaminase CECR1 [EC:3.5.4.4]	map00230 Purine metabolism; map01100 Metabolic pathways	GO:0001775 cell activation; GO:0002252 immune effector process; GO:0002263 cell activation involved in immune response; GO:0002274 myeloid leukocyte activation; GO:0002275 myeloid cell activation involved in immune response; GO:0002283 neutrophil activation involved in immune response; GO:0002366 leukocyte activation involved in immune response; GO:0002376 immune system process; GO:0002443 leukoc…	GO:0000323 lytic vacuole; GO:0005576 extracellular region; GO:0005615 extracellular space; GO:0005622 intracellular; GO:0005623 cell; GO:0005737 cytoplasm; GO:0005764 lysosome; GO:0005766 primary lysosome; GO:0005773 vacuole; GO:0005775 vacuolar lumen; GO:0012505 endomembrane system; GO:0030141 secretory granule; GO:0031410 cytoplasmic vesicle; GO:0031974 membrane-enclosed lumen; GO:0031982 vesic…	GO:0001664 G protein-coupled receptor binding; GO:0003824 catalytic activity; GO:0004000 adenosine deaminase activity; GO:0005102 signaling receptor binding; GO:0005488 binding; GO:0005515 protein binding; GO:0008083 growth factor activity; GO:0008270 zinc ion binding; GO:0016787 hydrolase activity; GO:0016810 hydrolase activity, acting on carbon-nitrogen (but not peptide) bonds; GO:0016814 hydro…	PF00962	Adenosine/AMP deaminase	F	KOG1097	Adenine deaminase/adenosine deaminase
A0A287BQG4	NACHT domain-containing protein OS=Sus scrofa OX=9823 GN=NLRX1 PE=1 SV=1	NLRX1	1.586	0.0219881	Up	1.2624	0.902889	1.12967	0.731635	0.580615	0.824416	mitochondria	K12653	NLRX1; NLR family member X1	map04621 NOD-like receptor signaling pathway; map04622 RIG-I-like receptor signaling pathway; map05164 Influenza A	GO:0001817 regulation of cytokine production; GO:0001818 negative regulation of cytokine production; GO:0002682 regulation of immune system process; GO:0002683 negative regulation of immune system process; GO:0002697 regulation of immune effector process; GO:0002698 negative regulation of immune effector process; GO:0002831 regulation of response to biotic stimulus; GO:0002832 negative regulation…	GO:0005622 intracellular; GO:0005623 cell; GO:0005737 cytoplasm; GO:0005739 mitochondrion; GO:0005740 mitochondrial envelope; GO:0005741 mitochondrial outer membrane; GO:0005886 plasma membrane; GO:0016020 membrane; GO:0019867 outer membrane; GO:0030054 cell junction; GO:0031090 organelle membrane; GO:0031966 mitochondrial membrane; GO:0031967 organelle envelope; GO:0031968 organelle outer membra…		PF05729	NACHT domain	S	KOG4308	LRR-containing protein
A0A480W2U9	G protein-coupled receptor class C group 5 member B OS=Sus scrofa OX=9823 GN=GPRC5B PE=4 SV=1	GPRC5B	1.255	0.0234755	Up	1.18524	1.11288	0.996573	0.865071	0.920981	0.919263	plasma membrane	K04619	GPRC5B; G protein-coupled receptor family C group 5 member B		GO:0001817 regulation of cytokine production; GO:0001819 positive regulation of cytokine production; GO:0001932 regulation of protein phosphorylation; GO:0001934 positive regulation of protein phosphorylation; GO:0002682 regulation of immune system process; GO:0002684 positive regulation of immune system process; GO:0002697 regulation of immune effector process; GO:0002699 positive regulation of …	GO:0005576 extracellular region; GO:0005615 extracellular space; GO:0005622 intracellular; GO:0005623 cell; GO:0005634 nucleus; GO:0005730 nucleolus; GO:0005737 cytoplasm; GO:0005829 cytosol; GO:0005886 plasma membrane; GO:0009986 cell surface; GO:0016020 membrane; GO:0031974 membrane-enclosed lumen; GO:0031981 nuclear lumen; GO:0031982 vesicle; GO:0043226 organelle; GO:0043227 membrane-bounded o…	GO:0001664 G protein-coupled receptor binding; GO:0005102 signaling receptor binding; GO:0005488 binding; GO:0005515 protein binding; GO:0008047 enzyme activator activity; GO:0019207 kinase regulator activity; GO:0019209 kinase activator activity; GO:0019887 protein kinase regulator activity; GO:0019899 enzyme binding; GO:0019900 kinase binding; GO:0019901 protein kinase binding; GO:0030234 enzym…
F1S916	Phosphatidylinositol 3-kinase regulatory subunit beta OS=Sus scrofa OX=9823 GN=PIK3R2 PE=3 SV=3	PIK3R2	0.78	0.0155628	Down	0.823834	0.947096	0.911533	1.04651	1.18256	1.20947	nucleus	K02649	PIK3R1_2_3; phosphoinositide-3-kinase regulatory subunit alpha/beta/delta	map01521 EGFR tyrosine kinase inhibitor resistance; map01522 Endocrine resistance; map01524 Platinum drug resistance; map04012 ErbB signaling pathway; map04014 Ras signaling pathway; map04015 Rap1 signaling pathway; map04024 cAMP signaling pathway; map04062 Chemokine signaling pathway; map04066 HIF-1 signaling pathway; map04068 FoxO signaling pathway; map04070 Phosphatidylinositol signaling syste…	GO:0001678 cellular glucose homeostasis; GO:0001932 regulation of protein phosphorylation; GO:0001933 negative regulation of protein phosphorylation; GO:0002252 immune effector process; GO:0002253 activation of immune response; GO:0002376 immune system process; GO:0002429 immune response-activating cell surface receptor signaling pathway; GO:0002431 Fc receptor mediated stimulatory signaling path…	GO:0005622 intracellular; GO:0005623 cell; GO:0005634 nucleus; GO:0005737 cytoplasm; GO:0005829 cytosol; GO:0005912 adherens junction; GO:0005925 focal adhesion; GO:0005942 phosphatidylinositol 3-kinase complex; GO:0016020 membrane; GO:0019898 extrinsic component of membrane; GO:0030054 cell junction; GO:0030055 cell-substrate junction; GO:0032991 protein-containing complex; GO:0043226 organelle;…	GO:0001784 phosphotyrosine residue binding; GO:0003824 catalytic activity; GO:0005096 GTPase activator activity; GO:0005102 signaling receptor binding; GO:0005488 binding; GO:0005515 protein binding; GO:0008047 enzyme activator activity; GO:0008134 transcription factor binding; GO:0016301 kinase activity; GO:0016303 1-phosphatidylinositol-3-kinase activity; GO:0016740 transferase activity; GO:001…	PF00620; PF00017	RhoGAP domain; SH2 domain	T	KOG4637	Adaptor for phosphoinositide 3-kinase
A0A5G2QBL8	Multifunctional fusion protein OS=Sus scrofa OX=9823 GN=CXCL8 PE=3 SV=1	CXCL8	1.741	0.0175676	Up	1.48162	1.32021	1.00917	0.736204	0.728973	0.723831	extracellular	K10030	IL8, CXCL8; interleukin 8	map04060 Cytokine-cytokine receptor interaction; map04061 Viral protein interaction with cytokine and cytokine receptor; map04062 Chemokine signaling pathway; map04064 NF-kappa B signaling pathway; map04072 Phospholipase D signaling pathway; map04218 Cellular senescence; map04620 Toll-like receptor signaling pathway; map04621 NOD-like receptor signaling pathway; map04622 RIG-I-like receptor signa…	GO:0001525 angiogenesis; GO:0001568 blood vessel development; GO:0001775 cell activation; GO:0001906 cell killing; GO:0001944 vasculature development; GO:0002237 response to molecule of bacterial origin; GO:0002274 myeloid leukocyte activation; GO:0002376 immune system process; GO:0002682 regulation of immune system process; GO:0002684 positive regulation of immune system process; GO:0002685 regu…	GO:0005576 extracellular region; GO:0005615 extracellular space;	GO:0001664 G protein-coupled receptor binding; GO:0005102 signaling receptor binding; GO:0005125 cytokine activity; GO:0005126 cytokine receptor binding; GO:0005153 interleukin-8 receptor binding; GO:0005488 binding; GO:0005515 protein binding; GO:0008009 chemokine activity; GO:0030545 receptor regulator activity; GO:0042379 chemokine receptor binding; GO:0045236 CXCR chemokine receptor binding; …	PF00048	Small cytokines (intecrine/chemokine), interleukin-8 like
F1S3P8	Syntaxin 7 OS=Sus scrofa OX=9823 GN=STX7 PE=1 SV=2	STX7	0.731	0.0514289	Down	0.620617	0.976843	0.993453	1.08924	1.13244	1.18741	cytoplasm	K08488	STX7; syntaxin 7	map04130 SNARE interactions in vesicular transport; map04145 Phagosome	GO:0001505 regulation of neurotransmitter levels; GO:0001910 regulation of leukocyte mediated cytotoxicity; GO:0001912 positive regulation of leukocyte mediated cytotoxicity; GO:0001914 regulation of T cell mediated cytotoxicity; GO:0001916 positive regulation of T cell mediated cytotoxicity; GO:0002682 regulation of immune system process; GO:0002684 positive regulation of immune system process; …	GO:0000323 lytic vacuole; GO:0001772 immunological synapse; GO:0005622 intracellular; GO:0005623 cell; GO:0005737 cytoplasm; GO:0005764 lysosome; GO:0005765 lysosomal membrane; GO:0005766 primary lysosome; GO:0005768 endosome; GO:0005769 early endosome; GO:0005770 late endosome; GO:0005773 vacuole; GO:0005774 vacuolar membrane; GO:0005886 plasma membrane; GO:0010008 endosome membrane; GO:0012505 …	GO:0000149 SNARE binding; GO:0005484 SNAP receptor activity; GO:0005488 binding; GO:0005515 protein binding; GO:0008200 ion channel inhibitor activity; GO:0016247 channel regulator activity; GO:0016248 channel inhibitor activity; GO:0017081 chloride channel regulator activity; GO:0019869 chloride channel inhibitor activity; GO:0019905 syntaxin binding; GO:0044877 protein-containing complex bindin…			HMU	KOG0811	SNARE protein PEP12/VAM3/Syntaxin 7/Syntaxin 17
A0A5G2RLN1	Tetraspanin OS=Sus scrofa OX=9823 GN=CD81 PE=1 SV=1	CD81	2.011	0.0219185	Up	1.42338	0.995926	0.891637	1.55491	0.687274	0.446877	plasma membrane	K06508	CD81, TAPA1, TSPAN28; CD81 antigen	map04662 B cell receptor signaling pathway; map05144 Malaria; map05160 Hepatitis C	GO:0000187 activation of MAPK activity; GO:0001558 regulation of cell growth; GO:0001932 regulation of protein phosphorylation; GO:0001934 positive regulation of protein phosphorylation; GO:0002673 regulation of acute inflammatory response; GO:0002682 regulation of immune system process; GO:0002684 positive regulation of immune system process; GO:0002694 regulation of leukocyte activation; GO:000…	GO:0001772 immunological synapse; GO:0005576 extracellular region; GO:0005615 extracellular space; GO:0005623 cell; GO:0005886 plasma membrane; GO:0005887 integral component of plasma membrane; GO:0016020 membrane; GO:0016021 integral component of membrane; GO:0016323 basolateral plasma membrane; GO:0016324 apical plasma membrane; GO:0031224 intrinsic component of membrane; GO:0031226 intrinsic c…	GO:0001618 virus receptor activity; GO:0005102 signaling receptor binding; GO:0005178 integrin binding; GO:0005488 binding; GO:0005515 protein binding; GO:0044877 protein-containing complex binding; GO:0050839 cell adhesion molecule binding; GO:1990459 transferrin receptor binding;			S	KOG3882	Tetraspanin family integral membrane protein
A0A5G2RG14	C3-beta-c OS=Sus scrofa OX=9823 GN=C3 PE=1 SV=1	C3	1.303	0.00781225	Up	1.2006	1.15572	1.03818	0.885864	0.824625	0.895012	endoplasmic reticulum	K03990	C3; complement component 3	map04080 Neuroactive ligand-receptor interaction; map04145 Phagosome; map04610 Complement and coagulation cascades; map05131 Shigellosis; map05133 Pertussis; map05134 Legionellosis; map05140 Leishmaniasis; map05142 Chagas disease (American trypanosomiasis); map05150 Staphylococcus aureus infection; map05152 Tuberculosis; map05167 Kaposi sarcoma-associated herpesvirus infection; map05168 Herpes si…	GO:0001775 cell activation; GO:0001796 regulation of type IIa hypersensitivity; GO:0001798 positive regulation of type IIa hypersensitivity; GO:0001817 regulation of cytokine production; GO:0001819 positive regulation of cytokine production; GO:0001932 regulation of protein phosphorylation; GO:0001934 positive regulation of protein phosphorylation; GO:0001969 regulation of activation of membrane …	GO:0000323 lytic vacuole; GO:0005576 extracellular region; GO:0005615 extracellular space; GO:0005622 intracellular; GO:0005623 cell; GO:0005737 cytoplasm; GO:0005764 lysosome; GO:0005766 primary lysosome; GO:0005773 vacuole; GO:0005775 vacuolar lumen; GO:0005783 endoplasmic reticulum; GO:0005788 endoplasmic reticulum lumen; GO:0005886 plasma membrane; GO:0012505 endomembrane system; GO:0016020 m…	GO:0001664 G protein-coupled receptor binding; GO:0003824 catalytic activity; GO:0004175 endopeptidase activity; GO:0004252 serine-type endopeptidase activity; GO:0005102 signaling receptor binding; GO:0005488 binding; GO:0005515 protein binding; GO:0008233 peptidase activity; GO:0008236 serine-type peptidase activity; GO:0008289 lipid binding; GO:0016787 hydrolase activity; GO:0017171 serine hyd…	PF01835; PF07703; PF01821; PF07678; PF07677; PF01759	MG2 domain; Alpha-2-macroglobulin family N-terminal region; Anaphylotoxin-like domain; A-macroglobulin complement component; A-macroglobulin receptor; UNC-6/NTR/C345C module	O	KOG1366	Alpha-macroglobulin
A0A5G2QPF5	Nerve growth factor receptor OS=Sus scrofa OX=9823 GN=NGFR PE=4 SV=1	NGFR	1.538	0.0163663	Up	1.24949	1.10257	1.10448	0.703362	0.920373	0.62308	nucleus	K02583	NGFR, TNFRSF16, CD271; tumor necrosis factor receptor superfamily member 16	map04010 MAPK signaling pathway; map04014 Ras signaling pathway; map04015 Rap1 signaling pathway; map04060 Cytokine-cytokine receptor interaction; map04151 PI3K-Akt signaling pathway; map04215 Apoptosis - multiple species; map04722 Neurotrophin signaling pathway; map05202 Transcriptional misregulation in cancer	GO:0000902 cell morphogenesis; GO:0000904 cell morphogenesis involved in differentiation; GO:0001568 blood vessel development; GO:0001932 regulation of protein phosphorylation; GO:0001934 positive regulation of protein phosphorylation; GO:0001936 regulation of endothelial cell proliferation; GO:0001937 negative regulation of endothelial cell proliferation; GO:0001942 hair follicle development; GO…	GO:0005576 extracellular region; GO:0005622 intracellular; GO:0005623 cell; GO:0005634 nucleus; GO:0005635 nuclear envelope; GO:0005654 nucleoplasm; GO:0005737 cytoplasm; GO:0005739 mitochondrion; GO:0005768 endosome; GO:0005783 endoplasmic reticulum; GO:0005791 rough endoplasmic reticulum; GO:0005794 Golgi apparatus; GO:0005829 cytosol; GO:0005886 plasma membrane; GO:0005887 integral component o…	GO:0001540 amyloid-beta binding; GO:0004888 transmembrane signaling receptor activity; GO:0005031 tumor necrosis factor-activated receptor activity; GO:0005035 death receptor activity; GO:0005102 signaling receptor binding; GO:0005126 cytokine receptor binding; GO:0005165 neurotrophin receptor binding; GO:0005167 neurotrophin TRK receptor binding; GO:0005168 neurotrophin TRKA receptor binding; GO…	PF00020; PF00531	TNFR/NGFR cysteine-rich region; Death domain
P31950	Protein S100-A11 OS=Sus scrofa OX=9823 GN=S100A11 PE=1 SV=1	S100A11	0.635	0.0495688	Down	0.78611	0.685167	0.858716	1.04746	1.52663	1.09591	cytoplasm	K23765			GO:0001775 cell activation; GO:0002252 immune effector process; GO:0002263 cell activation involved in immune response; GO:0002274 myeloid leukocyte activation; GO:0002275 myeloid cell activation involved in immune response; GO:0002283 neutrophil activation involved in immune response; GO:0002366 leukocyte activation involved in immune response; GO:0002376 immune system process; GO:0002443 leukoc…	GO:0001726 ruffle; GO:0005622 intracellular; GO:0005623 cell; GO:0005634 nucleus; GO:0005737 cytoplasm; GO:0012505 endomembrane system; GO:0030141 secretory granule; GO:0031252 cell leading edge; GO:0031410 cytoplasmic vesicle; GO:0031974 membrane-enclosed lumen; GO:0031982 vesicle; GO:0031983 vesicle lumen; GO:0034774 secretory granule lumen; GO:0042995 cell projection; GO:0043226 organelle; GO:…	GO:0005488 binding; GO:0005515 protein binding; GO:0042802 identical protein binding; GO:0042803 protein homodimerization activity; GO:0044548 S100 protein binding; GO:0046983 protein dimerization activity; GO:0048306 calcium-dependent protein binding;	PF01023; PF00036	S-100/ICaBP type calcium binding domain; EF hand
F1RKR7	Pro-cathepsin H OS=Sus scrofa OX=9823 GN=CTSH PE=1 SV=3	CTSH	0.575	0.0461783	Down	0.578275	0.781918	0.940183	0.745312	1.3254	1.62891	cytoplasm	K01366	CTSH; cathepsin H [EC:3.4.22.16]	map04142 Lysosome; map04210 Apoptosis	GO:0000003 reproduction; GO:0000165 MAPK cascade; GO:0001101 response to acid chemical; GO:0001655 urogenital system development; GO:0001656 metanephros development; GO:0001763 morphogenesis of a branching structure; GO:0001775 cell activation; GO:0001822 kidney development; GO:0001894 tissue homeostasis; GO:0001906 cell killing; GO:0001909 leukocyte mediated cytotoxicity; GO:0001913 T cell media…	GO:0000323 lytic vacuole; GO:0001520 outer dense fiber; GO:0001669 acrosomal vesicle; GO:0005576 extracellular region; GO:0005615 extracellular space; GO:0005622 intracellular; GO:0005623 cell; GO:0005737 cytoplasm; GO:0005764 lysosome; GO:0005768 endosome; GO:0005770 late endosome; GO:0005771 multivesicular body; GO:0005773 vacuole; GO:0005829 cytosol; GO:0005856 cytoskeleton; GO:0005929 cilium;…	GO:0003824 catalytic activity; GO:0004175 endopeptidase activity; GO:0004177 aminopeptidase activity; GO:0004197 cysteine-type endopeptidase activity; GO:0004252 serine-type endopeptidase activity; GO:0004888 transmembrane signaling receptor activity; GO:0005488 binding; GO:0005515 protein binding; GO:0008047 enzyme activator activity; GO:0008233 peptidase activity; GO:0008234 cysteine-type pepti…	PF00112	Papain family cysteine protease	T	KOG1543	Cysteine proteinase Cathepsin L
A0A5G2QUR6	DNA repair protein XRCC4 isoform 3(predicted) OS=Sus scrofa OX=9823 GN=VCAN PE=4 SV=1	VCAN	2.302	0.0098391	Up	2.1465	1.26775	1.35245	0.495813	0.87894	0.478743	nucleus	K10886	XRCC4; DNA-repair protein XRCC4	map03450 Non-homologous end-joining	GO:0000722 telomere maintenance via recombination; GO:0000723 telomere maintenance; GO:0000726 non-recombinational repair; GO:0001701 in utero embryonic development; GO:0001775 cell activation; GO:0002200 somatic diversification of immune receptors; GO:0002204 somatic recombination of immunoglobulin genes involved in immune response; GO:0002208 somatic diversification of immunoglobulins involved …	GO:0000109 nucleotide-excision repair complex; GO:0000228 nuclear chromosome; GO:0000781 chromosome, telomeric region; GO:0000784 nuclear chromosome, telomeric region; GO:0005622 intracellular; GO:0005623 cell; GO:0005634 nucleus; GO:0005654 nucleoplasm; GO:0005694 chromosome; GO:0005737 cytoplasm; GO:0005829 cytosol; GO:0005958 DNA-dependent protein kinase-DNA ligase 4 complex; GO:0031974 membra…	GO:0005488 binding; GO:0005515 protein binding; GO:0008022 protein C-terminus binding; GO:0042802 identical protein binding;
A0A5G2R5Y0	1-acylglycerol-3-phosphate O-acyltransferase 2 OS=Sus scrofa OX=9823 GN=AGPAT2 PE=1 SV=1	AGPAT2	0.656	0.035632	Down	0.914622	0.833267	0.609502	1.10486	1.10026	1.3905	plasma membrane	K13509	AGPAT1_2; lysophosphatidate acyltransferase [EC:2.3.1.51]	map00561 Glycerolipid metabolism; map00564 Glycerophospholipid metabolism; map01100 Metabolic pathways; map04072 Phospholipase D signaling pathway; map04975 Fat digestion and absorption	GO:0001775 cell activation; GO:0001817 regulation of cytokine production; GO:0001819 positive regulation of cytokine production; GO:0001959 regulation of cytokine-mediated signaling pathway; GO:0001961 positive regulation of cytokine-mediated signaling pathway; GO:0002252 immune effector process; GO:0002263 cell activation involved in immune response; GO:0002274 myeloid leukocyte activation; GO:0…	GO:0005622 intracellular; GO:0005623 cell; GO:0005737 cytoplasm; GO:0005783 endoplasmic reticulum; GO:0005789 endoplasmic reticulum membrane; GO:0005886 plasma membrane; GO:0012505 endomembrane system; GO:0012506 vesicle membrane; GO:0016020 membrane; GO:0030141 secretory granule; GO:0030659 cytoplasmic vesicle membrane; GO:0030667 secretory granule membrane; GO:0031090 organelle membrane; GO:003…	GO:0003824 catalytic activity; GO:0003841 1-acylglycerol-3-phosphate O-acyltransferase activity; GO:0008374 O-acyltransferase activity; GO:0016411 acylglycerol O-acyltransferase activity; GO:0016740 transferase activity; GO:0016746 transferase activity, transferring acyl groups; GO:0016747 transferase activity, transferring acyl groups other than amino-acyl groups; GO:0042171 lysophosphatidic aci…			I	KOG2848	1-acyl-sn-glycerol-3-phosphate acyltransferase
A0A5G2R9Q7	LSM14A mRNA processing body assembly factor OS=Sus scrofa OX=9823 GN=LSM14A PE=3 SV=1	LSM14A	1.434	0.0574282	Up	1.16403	1.27705	1.0935	0.906236	0.886821	0.582354	nucleus	K18749	LSM14, RAP55, SCD6; protein LSM14		GO:0001817 regulation of cytokine production; GO:0001819 positive regulation of cytokine production; GO:0001959 regulation of cytokine-mediated signaling pathway; GO:0001961 positive regulation of cytokine-mediated signaling pathway; GO:0002218 activation of innate immune response; GO:0002221 pattern recognition receptor signaling pathway; GO:0002252 immune effector process; GO:0002253 activation…	GO:0000932 P-body; GO:0005622 intracellular; GO:0005623 cell; GO:0005737 cytoplasm; GO:0005829 cytosol; GO:0010494 cytoplasmic stress granule; GO:0032991 protein-containing complex; GO:0035770 ribonucleoprotein granule; GO:0036464 cytoplasmic ribonucleoprotein granule; GO:0043226 organelle; GO:0043228 non-membrane-bounded organelle; GO:0043229 intracellular organelle; GO:0043232 intracellular non…	GO:0003676 nucleic acid binding; GO:0003677 DNA binding; GO:0003690 double-stranded DNA binding; GO:0003723 RNA binding; GO:0003725 double-stranded RNA binding; GO:0003727 single-stranded RNA binding; GO:0005488 binding; GO:0097159 organic cyclic compound binding; GO:1901363 heterocyclic compound binding;	PF12701; PF09532	Scd6-like Sm domain; FDF domain	U	KOG1073	Uncharacterized mRNA-associated protein RAP55
A5GFX7	Cathepsin X OS=Sus scrofa OX=9823 GN=CTSZ PE=1 SV=1	CTSZ	1.491	0.00697553	Up	1.24435	1.15699	1.01034	0.71913	0.812015	0.757171	extracellular	K08568	CTSZ; cathepsin X [EC:3.4.18.1]	map04142 Lysosome; map04210 Apoptosis	GO:0001763 morphogenesis of a branching structure; GO:0001775 cell activation; GO:0001990 regulation of systemic arterial blood pressure by hormone; GO:0001991 regulation of systemic arterial blood pressure by circulatory renin-angiotensin; GO:0002002 regulation of angiotensin levels in blood; GO:0002003 angiotensin maturation; GO:0002009 morphogenesis of an epithelium; GO:0002252 immune effector…	GO:0000323 lytic vacuole; GO:0005576 extracellular region; GO:0005615 extracellular space; GO:0005622 intracellular; GO:0005623 cell; GO:0005737 cytoplasm; GO:0005764 lysosome; GO:0005773 vacuole; GO:0005783 endoplasmic reticulum; GO:0005788 endoplasmic reticulum lumen; GO:0005793 endoplasmic reticulum-Golgi intermediate compartment; GO:0005798 Golgi-associated vesicle; GO:0005886 plasma membrane…	GO:0003824 catalytic activity; GO:0004175 endopeptidase activity; GO:0004180 carboxypeptidase activity; GO:0004197 cysteine-type endopeptidase activity; GO:0008233 peptidase activity; GO:0008234 cysteine-type peptidase activity; GO:0008238 exopeptidase activity; GO:0016787 hydrolase activity; GO:0070011 peptidase activity, acting on L-amino acid peptides; GO:0140096 catalytic activity, acting on …	PF00112	Papain family cysteine protease	O	KOG1543	Cysteine proteinase Cathepsin L
E5Q8C6	CCAAT/enhancer-binding protein OS=Sus scrofa OX=9823 GN=CEBPB PE=2 SV=1	CEBPB	1.393	0.000131683	Up	1.22942	1.21437	1.16576	0.870652	0.837491	0.882298	nucleus	K10048	CEBPB; CCAAT/enhancer binding protein (C/EBP), beta	map04657 IL-17 signaling pathway; map04668 TNF signaling pathway; map05152 Tuberculosis; map05202 Transcriptional misregulation in cancer	GO:0000003 reproduction; GO:0000122 negative regulation of transcription by RNA polymerase II; GO:0001101 response to acid chemical; GO:0001541 ovarian follicle development; GO:0001701 in utero embryonic development; GO:0001775 cell activation; GO:0001817 regulation of cytokine production; GO:0001819 positive regulation of cytokine production; GO:0001889 liver development; GO:0001890 placenta dev…	GO:0000228 nuclear chromosome; GO:0000775 chromosome, centromeric region; GO:0000779 condensed chromosome, centromeric region; GO:0000785 chromatin; GO:0000790 nuclear chromatin; GO:0000793 condensed chromosome; GO:0005622 intracellular; GO:0005623 cell; GO:0005634 nucleus; GO:0005654 nucleoplasm; GO:0005667 transcription regulator complex; GO:0005694 chromosome; GO:0005737 cytoplasm; GO:0016363 …	GO:0000976 transcription regulatory region sequence-specific DNA binding; GO:0000977 RNA polymerase II transcription regulatory region sequence-specific DNA binding; GO:0000978 RNA polymerase II cis-regulatory region sequence-specific DNA binding; GO:0000979 RNA polymerase II core promoter sequence-specific DNA binding; GO:0000981 DNA-binding transcription factor activity, RNA polymerase II-speci…			K	KOG3119	Basic region leucine zipper transcription factor
F1S3I0	Repressor of yield of DENV protein isoform 1 OS=Sus scrofa OX=9823 GN=SHFL PE=1 SV=1	SHFL	0.714	0.0104453	Down	0.822702	0.923867	0.753657	1.1391	1.0897	1.27098	nucleus				GO:0002252 immune effector process; GO:0002376 immune system process; GO:0006950 response to stress; GO:0006952 defense response; GO:0006955 immune response; GO:0009605 response to external stimulus; GO:0009607 response to biotic stimulus; GO:0009615 response to virus; GO:0010033 response to organic substance; GO:0034097 response to cytokine; GO:0034340 response to type I interferon; GO:0034341 r…	GO:0005622 intracellular; GO:0005623 cell; GO:0005634 nucleus; GO:0005654 nucleoplasm; GO:0005737 cytoplasm; GO:0005829 cytosol; GO:0031974 membrane-enclosed lumen; GO:0031981 nuclear lumen; GO:0043226 organelle; GO:0043227 membrane-bounded organelle; GO:0043229 intracellular organelle; GO:0043231 intracellular membrane-bounded organelle; GO:0043233 organelle lumen; GO:0070013 intracellular organ…	GO:0003676 nucleic acid binding; GO:0003723 RNA binding; GO:0005488 binding; GO:0097159 organic cyclic compound binding; GO:1901363 heterocyclic compound binding;
F1S6M1	Chondroitinsulfatase OS=Sus scrofa OX=9823 GN=GALNS PE=3 SV=3	GALNS	0.673	0.0198983	Down	0.705849	0.926494	0.87897		1.21371	1.27497	extracellular	K01132	GALNS; N-acetylgalactosamine-6-sulfatase [EC:3.1.6.4]	map00531 Glycosaminoglycan degradation; map01100 Metabolic pathways; map04142 Lysosome	GO:0001775 cell activation; GO:0002252 immune effector process; GO:0002263 cell activation involved in immune response; GO:0002274 myeloid leukocyte activation; GO:0002275 myeloid cell activation involved in immune response; GO:0002283 neutrophil activation involved in immune response; GO:0002366 leukocyte activation involved in immune response; GO:0002376 immune system process; GO:0002443 leukoc…	GO:0000323 lytic vacuole; GO:0005576 extracellular region; GO:0005622 intracellular; GO:0005623 cell; GO:0005737 cytoplasm; GO:0005764 lysosome; GO:0005766 primary lysosome; GO:0005773 vacuole; GO:0005775 vacuolar lumen; GO:0012505 endomembrane system; GO:0030141 secretory granule; GO:0031410 cytoplasmic vesicle; GO:0031974 membrane-enclosed lumen; GO:0031982 vesicle; GO:0031983 vesicle lumen; GO…	GO:0003824 catalytic activity; GO:0003943 N-acetylgalactosamine-4-sulfatase activity; GO:0008484 sulfuric ester hydrolase activity; GO:0016787 hydrolase activity; GO:0016788 hydrolase activity, acting on ester bonds; GO:0043890 N-acetylgalactosamine-6-sulfatase activity;			P	KOG3867	Sulfatase
P63053	Ubiquitin-60S ribosomal protein L40 OS=Sus scrofa OX=9823 GN=UBA52 PE=1 SV=2	UBA52	0.519	0.0166215	Down	0.863015	0.703113	0.42789	1.40024	1.10598	1.33261	extracellular	K02927	RP-L40e, RPL40; large subunit ribosomal protein L40e	map03010 Ribosome	GO:0000122 negative regulation of transcription by RNA polymerase II; GO:0000165 MAPK cascade; GO:0000184 nuclear-transcribed mRNA catabolic process, nonsense-mediated decay; GO:0000187 activation of MAPK activity; GO:0000209 protein polyubiquitination; GO:0000715 nucleotide-excision repair, DNA damage recognition; GO:0000731 DNA synthesis involved in DNA repair; GO:0000956 nuclear-transcribed mR…	GO:0005622 intracellular; GO:0005623 cell; GO:0005634 nucleus; GO:0005654 nucleoplasm; GO:0005737 cytoplasm; GO:0005739 mitochondrion; GO:0005740 mitochondrial envelope; GO:0005741 mitochondrial outer membrane; GO:0005768 endosome; GO:0005783 endoplasmic reticulum; GO:0005789 endoplasmic reticulum membrane; GO:0005791 rough endoplasmic reticulum; GO:0005829 cytosol; GO:0005840 ribosome; GO:000588…	GO:0003735 structural constituent of ribosome; GO:0005198 structural molecule activity;	PF00240	Ubiquitin family	J	KOG0003	Ubiquitin/60s ribosomal protein L40 fusion
F6PW48	Interferon regulatory factor 7 OS=Sus scrofa OX=9823 GN=IRF7 PE=4 SV=2	IRF7	1.451	0.00579301	Up	1.30489	1.13393	1.11295	0.772923	0.877348	0.797961	extracellular	K09447	IRF7; interferon regulatory factor 7	map04620 Toll-like receptor signaling pathway; map04621 NOD-like receptor signaling pathway; map04622 RIG-I-like receptor signaling pathway; map04623 Cytosolic DNA-sensing pathway; map05160 Hepatitis C; map05161 Hepatitis B; map05162 Measles; map05164 Influenza A; map05167 Kaposi sarcoma-associated herpesvirus infection; map05168 Herpes simplex virus 1 infection; map05169 Epstein-Barr virus infec…	GO:0000122 negative regulation of transcription by RNA polymerase II; GO:0001816 cytokine production; GO:0001817 regulation of cytokine production; GO:0001819 positive regulation of cytokine production; GO:0001959 regulation of cytokine-mediated signaling pathway; GO:0001961 positive regulation of cytokine-mediated signaling pathway; GO:0002218 activation of innate immune response; GO:0002221 pat…	GO:0005622 intracellular; GO:0005623 cell; GO:0005634 nucleus; GO:0005654 nucleoplasm; GO:0005737 cytoplasm; GO:0005768 endosome; GO:0005829 cytosol; GO:0010008 endosome membrane; GO:0012505 endomembrane system; GO:0016020 membrane; GO:0031090 organelle membrane; GO:0031410 cytoplasmic vesicle; GO:0031974 membrane-enclosed lumen; GO:0031981 nuclear lumen; GO:0031982 vesicle; GO:0043226 organelle;…	GO:0000976 transcription regulatory region sequence-specific DNA binding; GO:0000977 RNA polymerase II transcription regulatory region sequence-specific DNA binding; GO:0000978 RNA polymerase II cis-regulatory region sequence-specific DNA binding; GO:0000979 RNA polymerase II core promoter sequence-specific DNA binding; GO:0000981 DNA-binding transcription factor activity, RNA polymerase II-speci…	PF00605	Interferon regulatory factor transcription factor
I3LH60	Ras-related protein Rap-2 OS=Sus scrofa OX=9823 GN=RAP2C PE=1 SV=1	RAP2C	0.618	0.00625272	Down	0.92699	0.865069	0.767012	1.53984	1.36799	1.2331	cytoplasm	K07839	RAP2C; Ras-related protein Rap-2C	map04530 Tight junction	GO:0001775 cell activation; GO:0001885 endothelial cell development; GO:0001932 regulation of protein phosphorylation; GO:0001934 positive regulation of protein phosphorylation; GO:0002064 epithelial cell development; GO:0002252 immune effector process; GO:0002263 cell activation involved in immune response; GO:0002274 myeloid leukocyte activation; GO:0002275 myeloid cell activation involved in i…	GO:0005622 intracellular; GO:0005623 cell; GO:0005737 cytoplasm; GO:0005768 endosome; GO:0005829 cytosol; GO:0005886 plasma membrane; GO:0005911 cell-cell junction; GO:0005923 bicellular tight junction; GO:0010008 endosome membrane; GO:0012505 endomembrane system; GO:0012506 vesicle membrane; GO:0016020 membrane; GO:0030054 cell junction; GO:0030141 secretory granule; GO:0030659 cytoplasmic vesic…	GO:0000166 nucleotide binding; GO:0001882 nucleoside binding; GO:0001883 purine nucleoside binding; GO:0003712 transcription coregulator activity; GO:0003713 transcription coactivator activity; GO:0005488 binding; GO:0005525 GTP binding; GO:0017076 purine nucleotide binding; GO:0019001 guanyl nucleotide binding; GO:0019003 GDP binding; GO:0032549 ribonucleoside binding; GO:0032550 purine ribonucl…	PF00071	Ras family	S	KOG0395	Ras-related GTPase
K7GQH5	MALT1 paracaspase OS=Sus scrofa OX=9823 GN=MALT1 PE=4 SV=2	MALT1	0.721	0.0100336	Down	0.901127	0.938794	0.813829	1.17842	1.3535	1.14638	nucleus	K07369	MALT1; mucosa-associated lymphoid tissue lymphoma translocation protein 1 [EC:3.4.22.-]	map04064 NF-kappa B signaling pathway; map04625 C-type lectin receptor signaling pathway; map04660 T cell receptor signaling pathway; map04662 B cell receptor signaling pathway; map05131 Shigellosis; map05152 Tuberculosis	GO:0001775 cell activation; GO:0001817 regulation of cytokine production; GO:0001819 positive regulation of cytokine production; GO:0001923 B-1 B cell differentiation; GO:0001932 regulation of protein phosphorylation; GO:0001934 positive regulation of protein phosphorylation; GO:0002218 activation of innate immune response; GO:0002220 innate immune response activating cell surface receptor signal…	GO:0001650 fibrillar center; GO:0005622 intracellular; GO:0005623 cell; GO:0005634 nucleus; GO:0005730 nucleolus; GO:0005737 cytoplasm; GO:0005829 cytosol; GO:0031974 membrane-enclosed lumen; GO:0031981 nuclear lumen; GO:0032449 CBM complex; GO:0032991 protein-containing complex; GO:0043226 organelle; GO:0043227 membrane-bounded organelle; GO:0043228 non-membrane-bounded organelle; GO:0043229 int…	GO:0002020 protease binding; GO:0003824 catalytic activity; GO:0004175 endopeptidase activity; GO:0004197 cysteine-type endopeptidase activity; GO:0004842 ubiquitin-protein transferase activity; GO:0005488 binding; GO:0005515 protein binding; GO:0008233 peptidase activity; GO:0008234 cysteine-type peptidase activity; GO:0016740 transferase activity; GO:0016787 hydrolase activity; GO:0019787 ubiqu…	PF13927; PF13895; PF00656	Immunoglobulin domain; Immunoglobulin domain; Caspase domain
P62863	40S ribosomal protein S30 OS=Sus scrofa OX=9823 GN=FAU PE=3 SV=1	FAU	0.64	0.0357377	Down	0.784476	0.894923	0.855852	1.48789		1.15504	nucleus	K02983	RP-S30e, RPS30; small subunit ribosomal protein S30e	map03010 Ribosome	GO:0000184 nuclear-transcribed mRNA catabolic process, nonsense-mediated decay; GO:0000956 nuclear-transcribed mRNA catabolic process; GO:0002181 cytoplasmic translation; GO:0002227 innate immune response in mucosa; GO:0002251 organ or tissue specific immune response; GO:0002376 immune system process; GO:0002385 mucosal immune response; GO:0006139 nucleobase-containing compound metabolic process;…	GO:0005576 extracellular region; GO:0005615 extracellular space; GO:0005622 intracellular; GO:0005623 cell; GO:0005634 nucleus; GO:0005654 nucleoplasm; GO:0005737 cytoplasm; GO:0005829 cytosol; GO:0005840 ribosome; GO:0015935 small ribosomal subunit; GO:0022626 cytosolic ribosome; GO:0022627 cytosolic small ribosomal subunit; GO:0031974 membrane-enclosed lumen; GO:0031981 nuclear lumen; GO:003299…	GO:0003676 nucleic acid binding; GO:0003723 RNA binding; GO:0003735 structural constituent of ribosome; GO:0005198 structural molecule activity; GO:0005488 binding; GO:0097159 organic cyclic compound binding; GO:1901363 heterocyclic compound binding;			J	KOG0009	Ubiquitin-like/40S ribosomal S30 protein fusion
Q5S1S3	C-X-C motif chemokine OS=Sus scrofa OX=9823 GN=CXCL10 PE=2 SV=1	CXCL10	1.365	0.02656	Up	1.15816	1.13772		0.804115	0.764255	0.954579	extracellular	K12671	CXCL10, IP10; C-X-C motif chemokine 10	map04060 Cytokine-cytokine receptor interaction; map04061 Viral protein interaction with cytokine and cytokine receptor; map04062 Chemokine signaling pathway; map04620 Toll-like receptor signaling pathway; map04622 RIG-I-like receptor signaling pathway; map04623 Cytosolic DNA-sensing pathway; map04657 IL-17 signaling pathway; map04668 TNF signaling pathway; map05160 Hepatitis C; map05164 Influenz…	GO:0001775 cell activation; GO:0001906 cell killing; GO:0001932 regulation of protein phosphorylation; GO:0002237 response to molecule of bacterial origin; GO:0002252 immune effector process; GO:0002376 immune system process; GO:0002682 regulation of immune system process; GO:0002684 positive regulation of immune system process; GO:0002685 regulation of leukocyte migration; GO:0002687 positive re…	GO:0005576 extracellular region; GO:0005615 extracellular space; GO:0005623 cell; GO:0005886 plasma membrane; GO:0009897 external side of plasma membrane; GO:0009986 cell surface; GO:0016020 membrane; GO:0071944 cell periphery; GO:0098552 side of membrane;	GO:0001664 G protein-coupled receptor binding; GO:0005102 signaling receptor binding; GO:0005125 cytokine activity; GO:0005126 cytokine receptor binding; GO:0005488 binding; GO:0005515 protein binding; GO:0005539 glycosaminoglycan binding; GO:0008009 chemokine activity; GO:0008201 heparin binding; GO:0008603 cAMP-dependent protein kinase regulator activity; GO:0019207 kinase regulator activity; G…	PF00048	Small cytokines (intecrine/chemokine), interleukin-8 like
